# Supplementary material for: Cordycepin Ameliorates High Fat Diet-Induced Obesity by Modulating Endogenous Metabolism and Gut Microbiota Dysbiosis
Source: Nutrients. 2024 Aug 27;16(17):2859. doi: 10.3390/nu16172859 (PMC11396883; doi:10.3390/nu16172859)
Supplement: Supplementary file 1 [file nutrients-16-02859-s001.zip]

Archive with 1 entries (1 files):
- nutrients-3133286-supplementary.pdf
